# Supplementary material for: InteMAP: Integrated metagenomic assembly pipeline for NGS short reads
Source: BMC Bioinformatics. 2015 Aug 7;16:244. doi: 10.1186/s12859-015-0686-x (PMC4545859; doi:10.1186/s12859-015-0686-x)
Supplement: Additional file 2: — Supplemental file 1. This file is in xls format and records the information of the 113 species selected to generate the dataset sim-113sp. (XLS 26 kb) [file 12859_2015_686_MOESM2_ESM.xls]

## Sheet: Sheet1
Species Genome	GI	Ref	Genome Length	Read Numbers	Total Read Bases	Coverage
Moorella thermoacetica ATCC 39073	83588874	NC_007644.1	2628784	4666060	466606000	177.499
Xylella fastidiosa 9a5c	57014152	NC_002488.3	2679306	2609756	260975600	97.4042
Silicibacter sp. TM1040 /Ruegeria TM1040	99079841	NC_008044.1	3200938	2162896	216289600	67.5707
Thiobacillus denitrificans ATCC 25259	74316018	NC_007404.1	2909809	1513582	151358200	52.0165
Rubrobacter xylanophilus DSM 9941	108802856	NC_008148.1	3225748	1364538	136453800	42.3014
Burkholderia sp. 383 chromosome 2	78060853	NC_007511.1	3587082	1273814	127381400	35.5111
Burkholderia sp. 383 chromosome 1	78064658	NC_007510.1	3694126	1310442	131044200	35.4737
Burkholderia sp. 383 chromosome 3	78059643	NC_007509.1	1395069	494232	49423200	35.4271
Pseudoalteromonas atlantica T6c	109896332	NC_008228.1	5187006	1582562	158256200	30.5101
Shewanella sp. MR-7	114045513	NC_008322.1	4792610	1285530	128553000	26.8232
Lactobacillus gasseri ATCC 33323	116628683	NC_008530.1	1894360	456356	45635600	24.0902
Pseudomonas putida F1	148545259	NC_009512.1	5959964	1288604	128860400	21.621
Bacillus cereus subsp. cytotoxis NVH 391-98	152973854	NC_009674.1	4087024	804304	80430400	19.6795
Burkholderia ambifaria MC40-6 chromosome 3	172064800	NC_010557.1	1127947	203080	20308000	18.0044
Burkholderia ambifaria MC40-6 chromosome 1	172059067	NC_010551.1	3443583	619418	61941800	17.9876
Burkholderia ambifaria MC40-6 chromosome 2	172062142	NC_010552.1	2769414	496556	49655600	17.93
Chlorobium tepidum TLS	21672841	NC_002932.3	2154946	336404	33640400	15.6108
Xylella fastidiosa Temecula1	28197945	NC_004556.1	2509802	360232	36023200	14.353
Anaeromyxobacter dehalogenans 2CP-C	86156430	NC_007760.1	5013479	672962	67296200	13.4231
Novosphingobium aromaticivorans DSM 12444	87198026	NC_007794.1	3561584	447038	44703800	12.5517
Jannaschia sp. CCS1	89052491	NC_007802.1	4317977	513314	51331400	11.8878
Rhodopseudomonas palustris BisB18	90421528	NC_007925.1	5513844	620518	62051800	11.2538
Rhodopseudomonas palustris BisB5	91974482	NC_007958.1	4892717	518148	51814800	10.5902
Trichodesmium erythraeum IMS101	113473942	NC_008312.1	7750108	787564	78756400	10.162
Alkalilimnicola ehrlichei MLHE-1	114319166	NC_008340.1	3275944	320240	32024000	9.7755
Shewanella frigidimarina NCIMB 400	114561188	NC_008345.1	4845257	453530	45353000	9.36029
Rhodopseudomonas palustris BisA53	115522030	NC_008435.1	5505494	491698	49169800	8.93104
Shewanella sp. ANA-3 chromosome 1	117918459	NC_008577.1	4972204	422228	42222800	8.49177
Pelobacter propionicus DSM 2379	118578449	NC_008609.1	4008000	329740	32974000	8.22705
Paracoccus denitrificans PD1222 chromosome 2	119385557	NC_008687.1	1730097	135392	13539200	7.82569
Paracoccus denitrificans PD1222 chromosome 1	119382757	NC_008686.1	2852282	221888	22188800	7.77931
Shewanella sp. W3-18-1	120596833	NC_008750.1	4708380	356864	35686400	7.57934
Bradyrhizobium sp. BTAi1	148251626	NC_009485.1	8264687	607930	60793000	7.35575
Nitrobacter winogradskyi Nb-255	75674199	NC_007406.1	3402093	235584	23558400	6.92468
Nitrosococcus oceani ATCC 19707	77163561	NC_007484.1	3481691	234690	23469000	6.74069
Nitrosospira multiformis ATCC 25196 chromosome 1	82701135	NC_007614.1	3184243	206814	20681400	6.49492
Rhodopseudomonas palustris HaA2	86747127	NC_007778.1	5331656	335616	33561600	6.29478
Rhodoferax ferrireducens T118	89898822	NC_007908.1	4712337	285844	28584400	6.06586
Methanospirillum hungatei JF-1	88601322	NC_007796.1	3544738	214698	21469800	6.05681
Saccharophagus degradans 2-40	90019649	NC_007912.1	5057531	296574	29657400	5.86401
Methanococcoides burtonii DSM 6242	91772082	NC_007955.1	2575032	145654	14565400	5.6564
Polaromonas sp. JS666	91785913	NC_007948.1	5200264	281612	28161200	5.41534
Psychrobacter cryohalolentis K5	93004831	NC_007969.1	3059876	164606	16460600	5.3795
Deinococcus geothermalis DSM 11300	94984109	NC_008025.1	2467205	127988	12798800	5.18757
Syntrophomonas wolfei subsp. wolfei str. Goettingen	114565576	NC_008346.1	2936195	146368	14636800	4.98496
Sphingopyxis alaskensis RB2256	103485498	NC_008048.1	3345170	166188	16618800	4.968
Nocardioides sp. JS614	119714272	NC_008699.1	4985871	237526	23752600	4.76398
Marinobacter aquaeolei VT8	120552944	NC_008740.1	4326849	204842	20484200	4.73421
Shewanella baltica OS155	126172257	NC_009052.1	5127376	232862	23286200	4.54154
Shewanella loihica PV-4	127510935	NC_009092.1	4602594	208460	20846000	4.52919
Shewanella putrefaciens CN-32	146291111	NC_009438.1	4659220	201980	20198000	4.33506
Burkholderia vietnamiensis G4 chromosome 1	134294128	NC_009256.1	3652814	158128	15812800	4.32894
Burkholderia vietnamiensis G4 chromosome 2	134292031	NC_009255.1	2411759	104308	10430800	4.32498
Burkholderia vietnamiensis G4 chromosome 3	134290884	NC_009254.1	1241007	53280	5328000	4.29329
Caldicellulosiruptor saccharolyticus DSM 8903	146295085	NC_009437.1	2970275	122496	12249600	4.12406
Clostridium beijerinckii NCIMB 8052	150014892	NC_009617.1	6000632	247074	24707400	4.11747
Chloroflexus aurantiacus J-10-fl	163845603	NC_010175.1	5258541	205348	20534800	3.90504
Prochlorococcus marinus str. NATL2A	162958048	NC_007335.2	1842899	71818	7181800	3.89701
Actinobacillus succinogenes 130Z	152977688	NC_009655.1	2319663	89946	8994600	3.87755
Prosthecochloris aestuarii DSM 271	194332853	NC_011059.1	2512923	93060	9306000	3.70326
Methylobacillus flagellatus KT	91774356	NC_007947.1	2971517	109426	10942600	3.6825
Frankia sp. CcI3	86738724	NC_007777.1	5433628	199882	19988200	3.67861
Ehrlichia chaffeensis str. Arkansas	88657561	NC_007799.1	1176248	42920	4292000	3.64889
Nitrobacter hamburgensis X14	92115633	NC_007964.1	4406967	152916	15291600	3.46987
Nitrosomonas eutropha C91	114330036	NC_008344.1	2661057	92286	9228600	3.46802
Burkholderia cenocepacia AU 1054 chromosome 1	107021562	NC_008060.1	3294563	114036	11403600	3.46134
Burkholderia cenocepacia AU 1054 chromosome 2	107025343	NC_008061.1	2788459	96450	9645000	3.4589
Burkholderia cenocepacia AU 1054 chromosome 3	107028231	NC_008062.1	1196094	41210	4121000	3.44538
Burkholderia cenocepacia HI2424 chromosome 2	116691273	NC_008543.1	2998664	97630	9763000	3.25578
Arthrobacter sp. FB24 chromosome 1	116668568	NC_008541.1	4698945	152796	15279600	3.25171
Burkholderia cenocepacia HI2424 chromosome 3	116686245	NC_008544.1	1055417	34246	3424600	3.24478
Magnetococcus sp. MC-1	117923318	NC_008576.1	4719581	153038	15303800	3.24262
Burkholderia cenocepacia HI2424 chromosome 1	116688024	NC_008542.1	3483902	112954	11295400	3.24217
Streptococcus thermophilus LMD-9	116626972	NC_008532.1	1856368	59902	5990200	3.22684
Thermoanaerobacter pseudethanolicus ATCC 33223	167036431	NC_010321.1	2362816	71902	7190200	3.04306
Shewanella amazonensis SB2B	119773142	NC_008700.1	4306142	130918	13091800	3.04026
Frankia sp. EAN1pec	158311867	NC_009921.1	8982042	270974	27097400	3.01684
Thiomicrospira crunogena XCL-2	118139508	NC_007520.2	2427734	73046	7304600	3.00881
Geobacter metallireducens GS-15	78221228	NC_007517.1	3997420	112672	11267200	2.81862
Pseudomonas syringae pv. syringae B728a	66043271	NC_007005.1	6093698	171474	17147400	2.81396
Anabaena variabilis ATCC 29413	75906225	NC_007413.1	6365727	178246	17824600	2.80009
Exiguobacterium sibiricum 255-15	172056045	NC_010556.1	3034136	84842	8484200	2.79625
Pelodictyon luteolum DSM 273	78185892	NC_007512.1	2364842	65932	6593200	2.78801
Pediococcus pentosaceus ATCC 25745	116491818	NC_008525.1	1832387	47716	4771600	2.60404
Haemophilus somnus 129PT	113460149	NC_008309.1	2007700	52238	5223800	2.60188
Syntrophobacter fumaroxidans MPOB	116747452	NC_008554.1	4990251	129598	12959800	2.59702
Prochlorococcus marinus str. MIT 9312	78778385	NC_007577.1	1709204	44278	4427800	2.59056
Rhodospirillum rubrum ATCC 11170	83591340	NC_007643.1	4352825	112746	11274600	2.59018
Chlorobium limicola DSM 245	189345558	NC_010803.1	2763181	66272	6627200	2.3984
Streptococcus suis 05ZYH33	146317663	NC_009442.1	2096309	50174	5017400	2.39344
Chlorobium phaeobacteroides DSM 266	119355857	NC_008639.1	3133902	75008	7500800	2.39344
Alkaliphilus metalliredigens QYMF	150387853	NC_009633.1	4929566	117158	11715800	2.37664
Pelodictyon phaeoclathratiforme BU-1	194335182	NC_011060.1	3018238	71618	7161800	2.37284
Clostridium thermocellum ATCC 27405	125972525	NC_009012.1	3843301	91032	9103200	2.36859
Prosthecochloris vibrioformis DSM 265	145218822	NC_009337.1	1966858	46546	4654600	2.36652
Mesorhizobium/ Chelativorans sp. BNC1	110632362	NC_008254.1	4412446	96266	9626600	2.18169
Lactobacillus casei ATCC 334	116493574	NC_008526.1	2895264	62920	6292000	2.1732
Pelobacter carbinolicus DSM 2380	90960985	NC_007498.2	3665893	79590	7959000	2.17109
Desulfovibrio alaskensis G20	78355047	NC_007519.1	3730232	80962	8096200	2.17043
Ehrlichia canis str. Jake	73666633	NC_007354.1	1315030	28502	2850200	2.1674
Dechloromonas aromatica RCB	71905642	NC_007298.1	4501104	97518	9751800	2.16654
Azotobacter vinelandii DJ	226942170	NC_012560.1	5365318	115766	11576600	2.15767
Bifidobacterium longum DJO10A	189438863	NC_010816.1	2375792	51228	5122800	2.15625
Leuconostoc mesenteroides subsp. mesenteroides ATCC 8293	116617174	NC_008531.1	2038396	39942	3994200	1.95948
Sulfurimonas denitrificans DSM 1251	78776201	NC_007575.1	2201561	43116	4311600	1.95843
Burkholderia xenovorans LB400 chromosome 2	91777110	NC_007952.1	3363523	65732	6573200	1.95426
Synechococcus elongatus PCC 7942	81298811	NC_007604.1	2695903	52664	5266400	1.95348
Burkholderia xenovorans LB400 chromosome 3	91780071	NC_007953.1	1471779	28704	2870400	1.95029
Thermobifida fusca YX	72160406	NC_007333.1	3642249	71018	7101800	1.94984
Desulfitobacterium hafniense DCB-2	219666071	NC_011830.1	5279134	102918	10291800	1.94952
Oenococcus oeni PSU-1	116490126	NC_008528.1	1780517	34598	3459800	1.94314
Cytophaga hutchinsonii ATCC 33406	110636427	NC_008255.1	4433218	86134	8613400	1.94292
Lactobacillus brevis ATCC 367	116332681	NC_008497.1	2291220	44512	4451200	1.94272
Burkholderia xenovorans LB400 chromosome 1	91781384	NC_007951.1	4895836	95016	9501600	1.94075
Lactococcus lactis subsp. lactis Il1403	15671982	NC_002662.1	2365589	45808	4580800	1.93643
Psychrobacter arcticus 273-4	71064581	NC_007204.1	2650701	46110	4611000	1.73954
Chromohalobacter salexigens DSM 3043	92112136	NC_007963.1	3696649	64206	6420600	1.73687
Enterococcus faecalis V583	29374661	NC_004668.1	3218031	55842	5584200	1.73528
Lactobacillus delbrueckii subsp. bulgaricus ATCC BAA-365	116513228	NC_008529.1	1856951	32038	3203800	1.7253
Rhodobacter sphaeroides 2.4.1 chromosome 1	77461965	NC_007493.1	3188609	54982	5498200	1.72433
Methanosarcina barkeri str. fusaro chromosome 1	73667559	NC_007355.1	4837408	82934	8293400	1.71443
Rhodobacter sphaeroides 2.4.1 chromosome 2	77464988	NC_007494.1	943016	16108	1610800	1.70814
